# Supplementary material for: Micronutrient Status in Pregnant Women after Metabolic Bariatric Surgery in the United Arab Emirates: A Prospective Study
Source: Nutrients. 2023 Dec 25;16(1):72. doi: 10.3390/nu16010072 (PMC10781104; doi:10.3390/nu16010072)
Supplement: Supplementary file 1 [file nutrients-16-00072-s001.zip]

Archive with 1 entries (1 files):
- nutrients-2758760-supplementary.pdf
